# Supplementary material for: Development of Colorimetric Reverse Transcription Loop-Mediated Isothermal Amplification Assay for Detecting Feline Coronavirus
Source: Animals (Basel). 2022 Aug 14;12(16):2075. doi: 10.3390/ani12162075 (PMC9405184; doi:10.3390/ani12162075)
Supplement: Supplementary file 1 [file animals-12-02075-s001.zip]

Archive with 1 entries (1 files):
- animals-1813811-supplementary.pdf
